# Supplementary material for: Rhinocladiella similis: A Model Eukaryotic Organism for Astrobiological Studies on Microbial Interactions with Martian Soil Analogs
Source: JACS Au. 2024 Dec 23;5(1):187–203. doi: 10.1021/jacsau.4c00869 (PMC11775710; doi:10.1021/jacsau.4c00869)
Supplement: Supplementary file 2 — au4c00869_si_002.xlsx [file au4c00869_si_002.xlsx]

## Sheet: Página1
Category	Interpro Code	R. similis LABIOMMI1217	R. similis Poitiers	E. oligosperma CBS72588	E. spinifera BMU00051	E. xenobiotica CBS118157	E. sideris CBS121828	Descriptions
Water Stress	IPR010582	1	0	0	2	0	2	Catalase immune-responsive domain
	IPR011614	1	1	1	2	0	2	Catalase core domain
	IPR018028	1	1	1	2	0	2	Catalase, mono-functional, haem-containing
	IPR024708	1	0	0	2	0	2	Catalase active site
	IPR024711	1	0	0	1	0	1	Catalase, mono-functional, haem-containing, clades 1 and 3
	IPR034294	0	2	1	2	3	3	Aquaporin transporter
	IPR002016	0	1	3	0	1	1	Haem peroxidase
	IPR019794	0	1	3	0	1	1	Peroxidase, active site
	IPR019793	0	0	1	0	0	1	Peroxidases heam-ligand binding site
	IPR002226	0	0	0	2	0	1	Catalase haem-binding site
	IPR024712	0	0	0	1	0	0	Catalase, mono-functional, haem-containing, clade 2
	IPR043156	0	0	0	1	0	0	Catalase, mono-functional, haem-containing, clade 2, helical domain
	IPR011546	0	0	0	0	0	1	Peptidase M41, FtsH extracellular
	IPR000763	0	0	0	0	0	1	Catalase-peroxidase haem
Dehydration	IPR023592	1	0	0	0	0	1	D-galactonate dehydratase
	IPR023444	0	1	0	0	0	0	L-rhamnonate dehydratase
	IPR046945	0	1	0	0	2	0	L-rhamnonate dehydratase-like
	IPR027514	0	1	0	1	1	0	Methylthioribulose-1-phosphate dehydratase, eukaryotes
	IPR000941	0	0	1	0	0	0	Enolase
	IPR020810	0	0	1	0	0	0	Enolase, C-terminal TIM barrel domain
	IPR020811	0	0	1	0	0	0	Enolase, N-terminal
	IPR041411	0	0	2	0	0	1	Linalool dehydratase/isomerase
	IPR002840	0	0	1	0	0	0	Aconitase X swivel domain, putative
	IPR004418	0	0	1	0	0	0	Homoaconitase, mitochondrial
	IPR045036	0	0	1	1	1	0	Spartin-like
	IPR004443	0	0	0	2	0	1	YjeF N-terminal domain
	IPR036652	0	0	0	2	0	1	YjeF N-terminal domain superfamily
	IPR032976	0	0	0	1	0	1	YjeF N-terminal domain-containing protein NAXE-like
	IPR000807	0	0	0	0	1	1	Imidazoleglycerol-phosphate dehydratase
	IPR020565	0	0	0	0	1	1	Imidazoleglycerol-phosphate dehydratase, conserved site
	IPR038494	0	0	0	0	1	1	Imidazole glycerol phosphate dehydratase domain superfamily
	IPR025702	0	0	0	0	0	1	Aliphatic aldoxime/phenylacetaldoxime dehydratase
Desiccation	IPR045020	1	0	2	1	0	0	1-Cys peroxiredoxin
	IPR008811	0	0	1	1	0	0	Glycosyl hydrolases 36
	IPR003337	0	0	0	0	0	1	Trehalose-phosphatase
Osmotic stress	IPR038783	0	0	0	0	0	1	Fungal mitogen-activated protein (MAP) kinase Sty1/Hog1
	IPR046982	1	1	1	1	0	1	Bridging integrator 3/RVS161-like
	IPR045069	2	2	2	3	0	0	Multidrug and toxic compound extrusion family, eukaryotic
	IPR008775	11	9	11	9	11	16	Phytanoyl-CoA dioxygenase-like
	IPR008967	2	0	2	2	2	0	p53-like transcription factor, DNA-binding domain superfamily
	IPR038725	1	0	0	0	1	1	General stress protein, FMN-binding split barrel domain
	IPR039295	1	0	1	0	1	0	Signaling mucin MSB2
	IPR020999	1	1	0	1	1	2	Chitin synthesis regulation, Congo red resistance, RCR protein
	IPR017785	0	0	0	1	0	1	Choline-sulfatase
	IPR011546	0	0	0	0	0	1	Peptidase M41, FtsH extracellular
	IPR014402	0	0	0	0	0	1	Transcription factor, Skn7-like
	IPR023214	24	20	12	21	15	25	HAD superfamily
	PF11785	1	1	1	1	1	1	Aft1 osmotic stress response (OSM) domain
	PF06480	1	1	1	1	1	1	FtsH Extracellular
	PF12273	3	2	1	1	2	2	Chitin synthesis regulation, resistance to Congo red
Salt stress	IPR000058	1	0	1	1	1	1	Zinc finger, AN1-type
	IPR035896	1	0	1	1	1	1	AN1-like Zinc finger
	IPR013097	4	1	1	0	1	1	Stress responsive alpha-beta barrel
	IPR025279	1	0	0	0	0	1	Stress response protein NST1
	IPR001938	1	0	0	1	1	0	Thaumatin family
	IPR025224	0	0	0	1	0	0	Cell cycle and apoptosis regulator protein
	IPR001229	0	0	0	0	0	1	Jacalin-like lectin domain
	IPR036404	0	0	0	0	0	1	Jacalin-like lectin domain superfamily
UV-tolerance	IPR009799	2	2	1	4	2	1	EthD domain
	IPR011513	0	1	0	0	1	0	Non-structural maintenance of chromosomes element 1
	IPR014857	0	1	0	0	0	0	Non-structural maintenance of chromosomes element 1, RING C4HC3-type
	IPR018870	0	0	1	1	0	0	Tti2 family
	IPR019357	0	0	1	1	0	1	Short coiled-coil protein
	IPR018791	0	0	0	1	1	1	UV radiation resistance protein/autophagy-related protein 14
	IPR038783	0	0	0	0	0	1	Fungal mitogen-activated protein (MAP) kinase Sty1/Hog1
	PF10224	1	1	1	1	0	1	Short coiled-coil protein
	PF21184	1	1	0	0	0	0	Fungal HAT1, C-terminal
	PF21704	1	1	0	0	0	0	DNApol eta/Rev1, HhH motif
Chemical detoxication	IPR023214	24	20	12	21	15	25	HAD superfamily
	IPR036412	24	21	14	23	16	25	HAD-like superfamily
	IPR004045	11	12	12	11	14	10	Glutathione S-transferase, N-terminal
	IPR036282	11	13	12	11	14	11	Glutathione S-transferase, C-terminal domain superfamily
	IPR040079	6	9	10	5	8	8	Glutathione transferase family
	IPR001128	74	56	48	43	52	57	Cytochrome P450
	IPR002401	58	42	35	33	46	49	Cytochrome P450, E-class, group I
	IPR017972	51	36	33	29	32	37	Cytochrome P450, conserved site
	IPR036396	74	56	49	45	53	57	Cytochrome P450 superfamily
	IPR010497	3	1	2	4	3	4	Epoxide hydrolase, N-terminal
	IPR013108	4	2	2	0	1	1	Amidohydrolase 3
	IPR002402	1	2	1	3	1	1	Cytochrome P450, E-class, group II
	IPR002974	1	2	1	3	1	2	Cytochrome P450, E-class, CYP52, ascomycetes
	IPR047146	1	3	1	4	3	3	Cytochrome P450, E-class, CYP52, fungi
	IPR011004	2	3	2	3	3	0	Trimeric LpxA-like superfamily
	IPR004046	7	6	7	5	8	6	Glutathione S-transferase, C-terminal
	IPR010987	10	9	10	9	11	9	Glutathione S-transferase, C-terminal-like
	IPR006913	8	6	8	5	5	2	CENP-V/GFA domain
	IPR001763	7	2	4	3	2	4	Rhodanese-like domain
	IPR036873	7	2	4	3	2	2	Rhodanese-like domain superfamily
	IPR001307	1	0	0	0	0	0	Thiosulphate sulfurtransferase, conserved site
	IPR002213	3	1	1	4	1	1	UDP-glucuronosyl/UDP-glucosyltransferase
	IPR006121	11	4	2	2	3	3	Heavy metal-associated domain, HMA
	IPR036163	11	4	2	2	3	3	Heavy metal-associated domain superfamily
	IPR011541	1	1	0	1	0	0	Nickel/cobalt transporter, high-affinity
	IPR000269	4	4	3	1	2	5	Copper amine oxidase
	IPR015798	4	4	3	1	2	5	Copper amine oxidase, catalytic domain
	IPR015800	4	3	3	1	1	3	Copper amine oxidase, N2-terminal
	IPR015802	2	0	0	0	0	3	Copper amine oxidase, N3-terminal
	IPR016182	4	4	3	1	2	5	Copper amine oxidase, N-terminal
	IPR036460	4	4	3	1	2	5	Copper amine oxidase, catalytic domain superfamily
	IPR017969	6	1	0	0	3	2	Heavy-metal-associated, conserved site
	IPR010354	1	0	1	1	1	0	Oleate hydratase
	IPR003718	1	0	2	1	1	1	OsmC/Ohr family
	IPR036102	1	0	2	1	1	1	OsmC/Ohr superfamily
	IPR044528	1	0	1	1	1	1	Persulfide dioxygenase-like, MBL-fold metallo-hydrolase domain
	IPR002403	7	7	8	3	2	4	Cytochrome P450, E-class, group IV
	IPR005025	1	1	1	1	2	1	NADPH-dependent FMN reductase-like
	IPR016300	1	0	0	0	0	0	Arsenical pump ATPase, ArsA/GET3
	IPR027542	1	0	0	0	0	0	Arsenical pump ATPase, ArsA/GET3, eukaryotic
	IPR045181	1	0	0	0	0	0	Heavy metal binding protein HIPP-like
	IPR002397	1	0	1	0	0	0	Cytochrome P450, B-class
	PF07858	1	1	0	0	0	0	Limonene-1,2-epoxide hydrolase catalytic domain
	PF02566	2	3	3	1	2	2	OsmC-like protein
	PF06441	9	9	9	8	7	10	Epoxide hydrolase N terminus
	PF04828	19	20	14	15	12	16	Glutathione-dependent formaldehyde-activating enzyme
Heat shock	IPR036388	20	21	17	26	25	30	Winged helix-like DNA-binding domain superfamily
	IPR012725	1	1	1	0	0	0	Chaperone DnaK
	IPR013126	6	4	5	3	3	3	Heat shock protein 70 family
	IPR018181	3	2	3	1	0	1	Heat shock protein 70, conserved site
	IPR029047	3	2	3	1	1	2	Heat shock protein 70kD, peptide-binding domain superfamily
	IPR029048	3	3	3	1	0	1	Heat shock protein 70kD, C-terminal domain superfamily
	IPR001353	3	3	3	3	3	2	Proteasome, subunit alpha/beta
	IPR023332	2	2	2	1	2	1	Proteasome alpha-type subunit
	IPR000740	1	1	1	0	0	0	GrpE nucleotide exchange factor
	IPR003594	8	1	7	7	8	9	Histidine kinase/HSP90-like ATPase
	IPR036890	10	4	11	10	11	12	Histidine kinase/HSP90-like ATPase superfamily
	IPR001763	7	2	4	3	2	4	Rhodanese-like domain
	IPR036873	7	2	4	3	2	2	Rhodanese-like domain superfamily
	IPR042050	1	0	1	0	0	0	Endoplasmic reticulum chaperone BIP, nucleotide-binding domain
	IPR002877	2	0	2	2	0	0	Ribosomal RNA methyltransferase, FtsJ domain
	IPR043453	1	0	1	1	0	1	Slm1, PH domain
	IPR034931	1	0	1	1	1	0	ETP1, RNA recognition motif
	IPR044059	1	0	1	0	0	0	Cns1/TTC4, wheel domain
	IPR001270	1	0	0	0	2	0	ClpA/B family
	IPR018368	1	0	0	0	2	0	ClpA/B, conserved site 1
	IPR028299	1	0	0	0	2	0	ClpA/B, conserved site 2
	IPR008978	1	4	4	3	5	5	HSP20-like chaperone
	IPR023333	1	1	1	2	1	1	Proteasome B-type subunit
	IPR003111	1	2	0	1	0	0	Lon protease, N-terminal domain
	IPR046336	1	2	0	1	0	0	Lon protease, N-terminal domain superfamily
	IPR001305	1	3	1	2	0	1	Heat shock protein DnaJ, cysteine-rich domain
	IPR002939	1	3	1	3	0	2	Chaperone DnaJ, C-terminal
	IPR036410	1	3	1	2	0	1	Heat shock protein DnaJ, cysteine-rich domain superfamily
	IPR044713	1	2	1	2	0	1	DnaJ homolog subfamily A member 1/2-like
Iron metabolism	IPR010573	16	8	16	5	8	9	Major facilitator transporter Str1/Tri12-like
	IPR020845	26	28	23	12	14	19	AMP-binding, conserved site
	IPR007037	1	0	0	0	0	0	Siderophore-interacting protein, C-terminal domain
	IPR013113	1	0	0	0	0	0	FAD-binding 9, siderophore-interacting
	IPR039374	1	0	0	0	0	0	Siderophore-interacting protein
	IPR019432	1	2	0	2	0	0	Acyltransferase MbtK/IucB-like, conserved domain
	IPR025700	0	1	0	1	1	0	L-lysine 6-monooxygenase/L-ornithine 5-monooxygenase
	IPR013744	0	1	0	0	0	0	Fusarinine C esterase SidJ
	IPR005801	0	0	0	1	1	2	ADC synthase
