# Supplementary material for: Rhinocladiella similis: A Model Eukaryotic Organism for Astrobiological Studies on Microbial Interactions with Martian Soil Analogs
Source: JACS Au. 2024 Dec 23;5(1):187–203. doi: 10.1021/jacsau.4c00869 (PMC11775710; doi:10.1021/jacsau.4c00869)
Supplement: Supplementary file 3 — au4c00869_si_003.xlsx [file au4c00869_si_003.xlsx]

## Sheet: Sheet1
Molecular Cluster	Name	Ion Formula	m/z	delta (ppm)	RT (min)	Log2 Fold Change*	P-value*
Indol acids and derivatives	Unknown	C11H9O2	173.06	-0.52	0.814	4.82	0.00380535
	Unknown	C11H9O2	173.06	-0.52	0.831	4.79	0.00337071
	Unknown	C11H9O2	173.06	-0.52	4.678	3.04	7.34202e-06
	Unknown	C11H11O2	175.075	0.21	0.787	5.04	0.00193544
	3-(2-hydroxyethyl)-indol-5-ol (1)	C10H12O2N	178.086	-0.16	5.239	2.63	0.000112825
	Unknown	C5H14NO4S	184.064	-0.62	0.873	4.7	0.0241074
	Unknown	C8H14O2N3	184.108	-0.2	0.878	5.37	0.000860892
	Unknown	C11H12O2N	190.086	-0.23	4.869	3.24	8.85206e-05
	methyl indole-3-acetic acid (2)	C11H12O2N	190.086	-0.23	5.105	2.52	0.00307163
	Unknown	C12H11O3	203.07	-1.15	5.656	2.38	1.88087e-06
	Unknown	C7H14O4N3	204.098	-0.96	0.893	2.85	0.00303925
	Unknown	C7H14O4N3	204.098	-0.96	0.694	2.5	0.00813949
	Indole-3-lactic acid (3)	C11H12O3N	206.081	-0.11	5.243	2.88	0.000261278
	Unknown	C10H14O2N3	208.108	-0.1	3.942	4.87	1.4144e-06
	Unknown	C11H16O3N	210.112	0.01	4.146	2.94	6.83879e-06
	Unknown	C10H14O2NS	212.074	0.28	1.012	3.63	0.00724447
	Unknown	C9H14O4N3	228.098	-0.06	0.697	2.12	0.0312003
	Unknown	C9H14O4N3	228.098	-0.06	0.934	2.65	0.00083357
	Unknown	-	230.113	-	0.73	3.79	0.000161155
	Unknown	C12H14O4N	236.092	-0.38	4.894	2.44	0.000110484
	Unknown	C11H16O3N3	238.119	-0.3	3.995	6.17	1.40042e-07
	Unknown	C10H14O6N	244.082	-0.03	1.297	3.6	2.43427e-05
	Unknown	C10H18O4N3	244.129	-0.07	3.356	4.98	0.000168363
	Unknown	C11H21O2N2P	244.133	-1.38	5.068	3.33	0.000847063
	Unknown	-	252.102	-	6.219	2.54	0.00399143
	Unknown	C7H16O5N3P	253.086	0.48	0.785	5.03	0.00257533
	Unknown	C9H21O3N4P	264.134	-0.79	4.082	4.7	1.08047e-05
	Unknown	-	270.049	-	0.668	6.19	1.86126e-05
	Unknown	C12H19O3N2P	270.112	-1.31	4.047	2.11	0.0440185
	Unknown	C13H23N2	271.165	0.18	3.466	4.05	0.0112268
	Unknown	C10H19O5N2P	278.102	-0.91	4.416	2.04	0.00232652
	Unknown	C15H25O3N2	281.186	0.23	6.76	4.01	0.000105167
	Unknown	C12H19O3	291.107	0.45	0.793	2.23	0.0177591
	Unknown	C9H16O6N3P	311.124	-0.63	0.678	2.61	0.000799363
Oxylipins and derivatives	Unknown	C18H27O	259.206	0.3	9.609	4.58	0.000620227
	Unknown	C18H29O	261.221	-0.15	10.077	2.64	0.00832501
	Unknown	C18H31O	263.237	-0.02	9.803	2.36	1.39992e-05
	iso-13-EPI-12-OXO PDA (4)	C18H29O3	293.211	0.01	8.015	3.35	0.00104599
	cis-13-EPI-12-OXO PDA (5)	C18H29O3	293.211	0.02	8.366	4.06	0.000858989
	9-KODE	C18H31O3	295.227	0.33	9.607	2.65	0.0221998
	Unknown	C18H33O3	297.242	0.34	7.973	2.42	0.031334
	Unknown	C281H41O	393.315	0.06	12.372	4.09	0.00431723
	Unknown	C281H37O2	405.279	0.15	6.39	4.53	0.00016664
	Unknown	C19H43O5N2P	410.29	-0.24	9.916	2.05	0.0244108
	Unknown	C24H46O2NP	411.326	-0.64	11.827	2.01	0.0176917
	Unknown	C25H46O6N	456.332	0.48	8.658	2.37	0.000942267
	Unknown	C25H46O6N	456.332	0.48	8.89	2.49	0.000689437
	Unknown	C25H48O6N	470.348	0.22	9.2	2.14	0.000315401
	Unknown	C23H48O9NP	513.306	-0.4	9.598	3.48	0.00161604
	Unknown	C23H53O10N2P	548.343	-0.41	9.805	2.82	0.000514794
	Unknown	C23H53O10N2P	548.343	0.21	9.601	2.89	0.000670177
	Unknown	-	553.299	-	9.803	2.74	0.000539692
	Unknown	-	575.28	-	9.805	2.93	0.000735214
Siderophores	Ferrichrome C (6)	C28H44FeN9O12	755.253	-0.07	3.823	2.3	0.00512871
	Ferrichrocin (7)	C28H44FeN9O13	771.248	0.16	3.75	2.41	0.039051
	Unknown	C28H47FeN10O13	788.275	0.08	3.714	2.5	0.0388257
Unknown	-	-	390.249	-	5.063	3.39	2.57887e-05
	-	-	406.244	-	4.897	4.19	2.44694e-05
	-	-	432.259	-	5.742	2.76	0.000217693
	-	-	446.275	-	5.835	2.36	0.000237619
	-	-	446.275	-	5.967	2.43	0.000249287
	-	-	462.27	-	4.979	4.18	3.5073e-07
	-	-	470.348	-	8.522	3.55	1.1482e-05
	-	-	470.348	-	8.379	3.21	9.31642e-06
	-	-	496.363	-	8.822	2.01	2.19193e-05
	-	-	496.363	-	8.673	2.71	1.37611e-05
	-	-	500.321	-	6.983	2.89	0.000161024
	-	-	502.336	-	7.065	2.6	4.91799e-05
	-	-	502.338	-	7.18	2.13	0.000137837
	-	-	502.411	-	10.368	2	0.0222552
	-	-	528.353	-	7.31	3.32	0.00110602
	-	-	528.353	-	7.654	3.2	0.000193954
	-	-	548.379	-	6.271	2.21	0.00118527
	-	-	644.474	-	10.417	4.92	0.000556739
	-	-	684.505	-	11.09	6.27	3.86231e-05
	-	-	700.5	-	10.103	6.25	8.9923e-06
	-	-	708.505	-	10.546	7.22	7.9559e-06
	-	-	724.5	-	9.614	5.18	2.76909e-08
single nodes			125.06		4.673	2.56	0.000244522
			137.06		0.983	4.03	0.00252502
			140.107		3.423	2.04	0.0114726
			158.027		2.806	4.69	9.64044e-05
			164.071		0.871	2.93	0.000830562
			167.118		3.991	6.86	2.68374e-06
			184.064		0.7	4.79	5.72423e-06
			200.107		5.641	3.56	0.000704611
			202.557		0.678	4.54	6.60627e-05
			203.07		0.813	2.59	0.0124306
			206.045		0.671	4.7	7.75445e-05
			207.089		5.238	4.64	6.11165e-05
			208.118		0.711	2.24	0.000679333
			219.048		0.87	5.17	6.66139e-07
			221.128		3.71	5.49	3.69171e-06
			222.02		0.671	4.94	0.000837351
			223.133		9.012	2.9	1.72984e-05
			227.118		3.608	5.18	3.49089e-07
			231.211		9.607	4.96	0.000751839
			233.226		10.277	5.13	0.000382187
			233.226		10.076	5.26	0.000344534
			237.076		4.681	2.97	1.00423e-05
			239.091		0.81	3.1	1.78347e-05
			241.155		4.063	2.24	0.00229456
			244.097		5.656	2.2	2.21885e-06
			244.133		6.107	5.88	1.51377e-05
			249.076		0.804	4.15	3.99758e-05
			255.17		4.756	5.53	6.14252e-05
			260.092		4.679	2.59	1.2944e-05
			265.04		0.671	3.66	6.10526e-05
			274.992		0.879	3.82	1.32991e-05
			279.076		5.782	3.53	2.34561e-05
			279.232		10.277	2.56	0.0457995
			291.195		8.49	4.32	0.000375305
			297.181		5.552	3.13	0.000113633
			297.242		10.075	4.5	0.0165314
			298.071		5.997	4.68	7.5902e-06
			299.127		0.684	3.14	0.00114354
			299.183		8.458	6.43	3.96936e-07
			305.15		4.024	3.73	1.26663e-05
			307.081		5.452	5.31	1.41942e-05
			308.16		5.528	3.4	3.73309e-05
			317.002		0.867	4.5	0.000128493
			323.076		4.382	4.27	6.60156e-07
			325.237		9.033	3.22	0.000143605
			331.165		5.78	2.43	0.000403656
			335.219		9.164	2.83	0.0371642
			339.077		0.688	4.1	0.000168179
			339.191		9.594	3.55	0.0132748
			341.206		9.196	2.26	0.0402062
			341.206		10.276	4.79	0.000647461
			341.206		10.072	2.96	0.037926
			342.104		2.498	5.05	1.60755e-07
			351.214		7.277	3.63	0.0275446
			353.123		0.779	3.36	6.13066e-06
			353.162		9.197	3.45	0.0230096
			355.246		7.971	2.27	0.0305081
			357.227		8.548	2.39	0.0219891
			358.223		9.605	3.2	0.00968092
			365.087		0.814	4.64	1.36385e-05
			369.088		0.696	3.4	0.000201872
			374.254		8.378	4.93	0.000833866
			379.209		8.382	6.13	0.000168657
			383.291		9.033	3.13	0.000283002
			389.102		0.671	8.06	1.01796e-05
			392.173		9.59	2.75	0.0354424
			399.098		0.685	4.01	0.000122446
			401.114		0.686	3.72	0.00028951
			401.159		0.682	6.01	7.84231e-06
			402.285		8.378	4	0.000703511
			408.168		8.012	4.53	0.00140641
			413.349		7.715	2.23	0.00595009
			415.28		8.378	6.04	0.000126615
			420.332		7.207	2.75	0.0010068
			426.235		3.39	5.91	7.21273e-07
			430.04		0.871	5.61	3.94995e-06
			431.996		0.875	4.69	4.20351e-07
			432.332		9.227	3.42	0.000146952
			434.108		5.038	5.5	1.66115e-08
			437.045		0.873	3.57	3.42399e-05
			437.349		7.537	2.19	0.0365883
			442.28		6.749	4.65	0.00117357
			446.348		8.626	2.13	0.00932336
			467.055		0.857	2.74	4.77852e-05
			472.291		6.59	3.57	3.80247e-05
			484.064		0.73	3.35	0.00064557
			494.345		8.893	2.27	0.00232711
			497.066		0.871	6.16	1.45035e-05
			497.12		9.426	5.99	0.00101952
			497.272		2.778	3.79	5.63359e-06
			508.181		6.65	3.85	1.20807e-05
			509.03		0.882	4.31	3.91946e-06
			512.358		7.651	7.03	1.41673e-06
			513.061		0.878	5.45	1.30577e-06
			513.115		9.194	5.58	0.0011068
			513.137		6.651	4.59	6.07932e-06
			520.25		2.967	2.05	0.0124549
			521.228		5.404	3.71	5.34804e-05
			524.343		10.238	5.51	9.4352e-06
			528.353		7.379	3.05	4.65784e-05
			528.353		7.577	4.11	2.45594e-05
			528.353		7.497	2.65	0.000313461
			528.401		8.522	3.78	5.64668e-06
			529.299		10.239	5.37	3.85016e-05
			546.158		10.578	4.48	0.00177545
			548.379		6.077	2.06	8.30121e-05
			549.208		6.649	4.19	2.58313e-05
			553.299		9.599	3.44	0.000719649
			553.299		9.809	2.74	0.000539692
			572.343		9.898	3.46	0.00150546
			578.317		7.838	5.38	1.22454e-06
			588.348		9.282	2.25	0.0030817
			597.304		10.267	4.89	3.73112e-05
			599.292		9.803	3.62	0.000323492
			624.323		6.806	3.8	3.46631e-05
			628.479		10.819	3.91	0.0017455
			652.354		7.313	6.09	2.32251e-05
			654.37		7.588	4.59	5.23039e-05
			682.489		10.449	4.55	0.00621851
			682.489		10.141	5.24	4.53417e-06
			706.474		11.475	4.32	6.4722e-05
			716.495		10.111	3.62	0.00041434
			724.5		9.695	5.49	5.62923e-05
			744.526		10.541	2.4	0.000598635
			758.541		11	3.06	0.0272341
			758.541		10.895	3.88	0.000131371
			761.347		4.294	3.25	2.23501e-06
			766.558		10.545	6.41	5.37209e-05
			839.369		10.577	5.6	0.00302064
			845.425		3.452	5.16	3.8624e-05
			995.75		9.277	2.59	0.000109845
			995.75		9.12	3.47	0.000175591
