# Supplementary material for: Rhinocladiella similis: A Model Eukaryotic Organism for Astrobiological Studies on Microbial Interactions with Martian Soil Analogs
Source: JACS Au. 2024 Dec 23;5(1):187–203. doi: 10.1021/jacsau.4c00869 (PMC11775710; doi:10.1021/jacsau.4c00869)
Supplement: Supplementary file 4 — au4c00869_si_004.xlsx [file au4c00869_si_004.xlsx]

## Sheet: Sheet1
Species	Strain	ITS	LSU	RPB	TEF	TUB
Aculeata aquatica	MFLUCC 11-0529	MG922571.1	MG922575.1	-	-	-
Atrokylindriopsis setulosa	HMAS245592	KP337330.1	KP337329.1	-	-	-
Capnodium coffeae	CBS147.52	MH856967.1	MH868489.1	KT216519.1	-	-
Berlesiella nigerrima	CBS513.69	MH859363.1	AY605075.1	-	-	-
Capronia acutiseta	CBS618.96	NR_154744.1	NG_058859.1	-	-	-
Capronia dactylotricha	CBS604.96	AF050243.1	KX712343.1	-	-	-
Capronia fungicola	CBS614.96	KY484990.1	NG_058761.1	FJ358356.1	-	-
Capronia kleinmondensis	CBS122671	MH863226.	EU552107.1	-	-	-
Capronia leucadendri	CBS122672	NR_156212.1	MH874754.1	-	-	-
Capronia mansonii	CBS101.67	AF050247.1	AY004338.1	AF107797.1	-	-
Capronia munkii	CBS615.96	MH862601.1	EF413604.1	-	-	-
Capronia parasitica	CBS123.88	AF050252.1	FJ358225.1	FJ358357.1	-	-
Chaetothyriales sp.	CBS128956	KX822529.1	KX822529.1	-	-	-
Exophiala abietophila	CBS145038	NR_163357.1	NG_066323.1	-	-	-
Exophiala dermatitidis	CBS207.35	MH855649.1	NG_059225.1	-	-	KF928572.1
Exophiala eucalypticola	CBS143412	MH107891.1	NG_063955.1	-	MH108016.1	MH108039.1
Exophiala exophialae	CBS668.76	AY156973.1	NG_059252.1	-	EF551526.1	EF551499.1
Exophiala heteromorpha	CBS232.33	NR_111184.1	NG_063975.1	-	-	-
Exophiala hongkongensis	HKU32	JN625231.2	NG_059264.1	JX498924.1	JN625246.1	JN625236.1
Exophiala italica	MFLUCC16-0245	KY496744.1	KY496723.1	-	KY514393.1	-
Exophiala jeanselmei	CBS507.90	AY156963.1	KJ930161.1	FJ358373.1	EF551530.1	EF551501.1
Exophiala lignicola	CBS144622	NR_163358.1	NG_066324.1	-	MK442694.1	-
Exophiala moniliae	CBS520.76	KF881967.1	KJ930162.1	-	-	-
Exophiala nidicola	FMR3889	NR_161045.1	MG701056.1	-	-	-
Exophiala nigra	CBS535.94	KY115191.1	NG_059253.1	-	-	-
Exophiala nishimurae	CBS101538	NR_137092.1	KX712351.1	JX498925.1	LC382167.1	EF551506.1
Exophiala oligosperma	CBS127587	MH864631.1	MH876068.1	-	-	-
Exophiala polymorpha	CBS138920	KP070763.1	NG_059237.1	-	-	-
Exophiala sideris	D88_B	KC315801.1	HM627072.1	-	-	-
Exophiala spinifera	D22I	MH010942.1	MH012097.1	-	-	-
Marinophialophora garethjonesii	MFLUCC16-1449	NR_164246.1	KY305176.1	-	-	-
Rhinocladiella anceps	AFTOL-ID659	DQ826740.1	DQ823102.1	DQ840557.1	DQ840568.1	-
Rhinocladiella aquaspersa	CBS122635	GU017732.1	KX822357.1	-	-	GU079659.1
Rhinocladiella atrovirens	CBS264.49	MH856518.1	EU041869.1	-	-	-
Rhinocladiella basitona	CBS101460	AY163561.1	NG_057783.1	-	-	-
Rhinocladiella coryli	CBS141407	KX306768.1	KX306793.1	-	-	-
Rhinocladiella fasciculata	CBS132.86	NR_145356.1	NG_057784.1	-	-	-
Rhinocladiella mackenziei	CBS368.92	MH862361.1	EU041866.1	-	-	-
Rhinocladiella phaeophora	CBS496.78	EU041811.1	NG_057785.1	-	-	GU079661.1
Rhinocladiella quercus	CBS141448	KX306769.1	NG_059698.1	-	-	-
Rhinocladiella similis	PW3041	LC158611.1	LC158635.1	-	LC382196.1	-
Rhinocladiella tropicalis	RA776	KU854928.1	KX356663.1	-	-	-
